# Supplementary material for: Generation of Koku-Related Peptides Using Gamma-Glutamyl Transpeptidase Post-Treatment in Porcine Liver Hydrolyzates
Source: Int J Mol Sci. 2026 Apr 11;27(8):3440. doi: 10.3390/ijms27083440 (PMC13115641; doi:10.3390/ijms27083440)
Supplement: Supplementary file 1 [file ijms-27-03440-s001.zip]

Archive with 1 entries (1 files):
- ijms-4208956-supplementary.pdf
